# Supplementary material for: Temporal Sensory Perceptions of Sugar-Reduced 3D Printed Chocolates
Source: Foods. 2021 Sep 3;10(9):2082. doi: 10.3390/foods10092082 (PMC8465193; doi:10.3390/foods10092082)
Supplement: Supplementary file 1 [file foods-10-02082-s001.zip]

Archive with 1 entries (1 files):
- foods-1312736-supplementary.pdf
